# Supplementary material for: Remote Sensing Provides a Rapid Epidemiological Context for the Control of African Swine Fever in Germany
Source: Sensors (Basel). 2023 Sep 30;23(19):8202. doi: 10.3390/s23198202 (PMC10575123; doi:10.3390/s23198202)
Supplement: Supplementary file 1 [file sensors-23-08202-s001.zip › Supplementary Table S1.xlsx]

## Sheet: Tabelle1
Index
ARVI
CARI
CIGgreen chlorophyll index green
CIrededge
CVI
DSWI
DVI2
DVI
EVI
FMI
MI2
MI3
GLI (green leaf index)
GNDVI
LAI
LWCI
MSAVI
MSR
MSI
NGRDI
NDII7 / NBR / NDMI
NDII
NDRE
NDRE2
NDRE3
NDVI
NDYI
NDWI
PBI plant biochemical index
PVR
PGR
RENDVI
REIP
RDI ratio drought index
RGI (red-green index)
SR-SWIR
SR-SWIR1
TVI
VMI
wNDII
RI
SLAVI Specific Leaf Area Vegetation Index
All Bands
All Band Permutations
